# Supplementary material for: Evaluation of CRISPR/Cas9 Constructs in Wheat Cell Suspension Cultures
Source: Int J Mol Sci. 2023 Jan 21;24(3):2162. doi: 10.3390/ijms24032162 (PMC9916915; doi:10.3390/ijms24032162)
Supplement: Supplementary file 1 [file ijms-24-02162-s001.zip]

Archive with 1 entries (1 files):
- ijms-2134957-supplementary.pdf
